# Supplementary material for: The Link of mRNA and rRNA Transcription by PUF60/FIR through TFIIH/P62 as a Novel Therapeutic Target for Cancer
Source: Int J Mol Sci. 2023 Dec 11;24(24):17341. doi: 10.3390/ijms242417341 (PMC10743661; doi:10.3390/ijms242417341)
Supplement: Supplementary file 1 [file ijms-24-17341-s001.zip]

Archive with 12 entries (12 files):
- Kitamura K et al Supplementary Figure S1.png
- Kitamura K et al Supplementary Figure S2.png
- Kitamura K et al Supplementary Figure S3.png
- Kitamura K et al Supplementary Figure S4.png
- Kitamura K et al Supplementary Figure S5.png
- Kitamura K et al Table S1.xlsx
- Kitamura K et al Table S2.xlsx
- Kitamura K et al Table S3.xlsx
- Kitamura K et al Table S4.xls
- Kitamura K et al Table S5.xlsx
- Kitamura K et al Table S6.xlsx
- Kitamura_Supplemental Fig. and Table legends.pdf
