# Supplementary material for: The Link of mRNA and rRNA Transcription by PUF60/FIR through TFIIH/P62 as a Novel Therapeutic Target for Cancer
Source: Int J Mol Sci. 2023 Dec 11;24(24):17341. doi: 10.3390/ijms242417341 (PMC10743661; doi:10.3390/ijms242417341)
Supplement: Supplementary file 1 [file ijms-24-17341-s001.zip › Kitamura K et al Table S1.xlsx]

## Sheet: Sheet1
Table S1. Screening of FIR interacting proteins by yeast-two hybrid analysis.
				pGAD-GH-
		3-aminotriazole	Examined clones	FIR	SRSF11	RPL17/RPL23
pGBT9-FIR		30mM	35	28(80%)	3(11.6)	4(11.4)
		40mM	8	5(62.5)	3(37.5)	0(0)
