# Supplementary material for: The Link of mRNA and rRNA Transcription by PUF60/FIR through TFIIH/P62 as a Novel Therapeutic Target for Cancer
Source: Int J Mol Sci. 2023 Dec 11;24(24):17341. doi: 10.3390/ijms242417341 (PMC10743661; doi:10.3390/ijms242417341)
Supplement: Supplementary file 1 [file ijms-24-17341-s001.zip › Kitamura K et al Table S2.xlsx]

## Sheet: Sheet2
Table S2. Genes for rRNA affected by overexpression or knockdown of FIR or FIRΔexon2 (HeLa cells).
	categories (number of RP genes)	Condition of FIR or FIRΔexon2	RP genes
FIR	Gr1 (31)	Overexpression	RPL12, RPL13, RPL13A, RPL14, RPL17, RPL18, RPL23, RPL24, RPL27, RPL28, RPL29, RPL31, RPL35, RPL35A, RPL6, RPL8, RPLP0, RPLP1, RPS11, RPS12, RPS15, RPS17, RPS17L, RPS2, RPS28, RPS3, RPS5, RPS7, RPS8, RPS9, RPSA
	Gr2 (16)	Overlapped RPs genes affected by both overexpression and kockdown of FIR	RPL18A, RPL19, RPL23A, RPL30, RPL36, RPL37, RPL37A, RPL38, , RPS6, RPS10, RPS14, RPS15A, RPS16, RPS19, RPS21, RPS29
	Gr3 (3)	Knockdown	RPL26, RPL39, RPS27
FIRΔexon2	Gr4 (22)	Overexpression	RPL10A, RPL15, RPL17, RPL18, RPL18A, RPL24, RPL29, RPL34, RPL36, RPL6, RPLP1, RPS15, RPS16, RPS19, RPS2, RPS20, RPS27A, RPS4X, RPS5, RPS7, RPS9, RPSA
	Gr5 (35)	Overlapped RPs genes affected by both overexpression and kockdown of FIRΔexon2	RPL12, RPL13A, RPL14, RPL19, RPL21, RPL23, RPL23A, RPL26, RPL27, RPL30, RPL31, RPL35, RPL35A, RPL37, RPL37A, RPL38, RPL4, RPL5, RPL9, RPLP0, RPS10, RPS11, RPS12, RPS13, RPS14, RPS15A, RPS17, RPS17L, RPS18, RPS21, RPS24, RPS27, RPS29, RPS6, RPS8
	Gr6 (8)	Knockdown	RPL11, RPL3, RPL39, RPL41, RPL7, RPL7A, RPS25, RPS3A
