# Supplementary material for: The Link of mRNA and rRNA Transcription by PUF60/FIR through TFIIH/P62 as a Novel Therapeutic Target for Cancer
Source: Int J Mol Sci. 2023 Dec 11;24(24):17341. doi: 10.3390/ijms242417341 (PMC10743661; doi:10.3390/ijms242417341)
Supplement: Supplementary file 1 [file ijms-24-17341-s001.zip › Kitamura K et al Table S3.xlsx]

## Sheet: RP
Table S3. List of DEGs associated with mTOR/p70S6K/EIF signaling pathway by alteration of FIR or FIRΔexon2.
Signaling pathways	Overexpression								Knockdown
	FIR				FIRΔexon2				FIR				FIRΔexon2
EIF	gene names		Location	Types	gene names		Location	Types	gene names		Location	Types	gene names		Location	Types
	EIF4A2	3q27.3	Cytoplasm	translation regulator	EIF1		Cytoplasm	translation regulator	ACTA2		Cytoplasm	other	ACTB		Cytoplasm	other
	RPL6	12q24.13	Nucleus	other	EIF4A1		Cytoplasm	translation regulator	ACTB		Cytoplasm	other	RPL3		Nucleus	other
	RPL8	8q24.3	Cytoplasm	other	EIF4A2	3q27.3	Cytoplasm	translation regulator	EIF4A2	3q27.3	Cytoplasm	translation regulator	RPL4		Cytoplasm	enzyme
	RPL12	9q33.3	Nucleus	other	FAU		Cytoplasm	other	RPL19	17q12	Cytoplasm	other	RPL5		Cytoplasm	other
	RPL13	16q24.3; 17p11.2	Nucleus	other	HSPA5		Cytoplasm	enzyme	RPL26	17p13.1	Cytoplasm	other	RPL7		Nucleus	transcription regulator
	RPL14	3p22.1	Cytoplasm	other	PPP1R15A		Cytoplasm	other	RPL30	8q22.2	Cytoplasm	other	RPL9		Nucleus	other
	RPL17	18q21.1	Cytoplasm	other	RPL4		Cytoplasm	enzyme	RPL36	19p13.3	Cytoplasm	other	RPL11	1p36.11	Cytoplasm	other
	RPL18	19q13.33	Cytoplasm	other	RPL5		Cytoplasm	other	RPL37	5p13.1	Cytoplasm	other	RPL12	9q33.3	Nucleus	other
	RPL19	17q12	Cytoplasm	other	RPL6	12q24.13	Nucleus	other	RPL38	17q25.1	Cytoplasm	other	RPL14	3p22.1	Cytoplasm	other
	RPL23	17q12	Cytoplasm	other	RPL9		Nucleus	other	RPL39	Xq24	Cytoplasm	other	RPL19	17q12	Cytoplasm	other
	RPL24	3q12.3	Cytoplasm	other	RPL12	9q33.3	Nucleus	other	RPL18A	19p13.11	Cytoplasm	other	RPL21	13q12.2	Cytoplasm	other
	RPL27	17q21.31	Cytoplasm	other	RPL14	3p22.1	Cytoplasm	other	RPL23A	17q11.2	Cytoplasm	other	RPL23		Cytoplasm	other
	RPL28	19q13.42	Cytoplasm	other	RPL15		Cytoplasm	other	RPL37A	2q35	Cytoplasm	other	RPL26	17p13.1	Cytoplasm	other
	RPL29	3p21.2	Cytoplasm	other	RPL17	18q21.1	Cytoplasm	other	RPS6	9p22.1	Cytoplasm	other	RPL27	17q21.31	Cytoplasm	other
	RPL30	8q22.2	Cytoplasm	other	RPL18	19q13.33	Cytoplasm	other	RPS10	6p21.31	Cytoplasm	other	RPL30	8q22.2	Cytoplasm	other
	RPL31	2q11.2	Cytoplasm	other	RPL19	17q12	Cytoplasm	other	RPS14	5q33.1	Cytoplasm	translation regulator	RPL31	2q11.2	Cytoplasm	other
	RPL35	9q33.3	Cytoplasm	other	RPL21	13q12.2	Cytoplasm	other	RPS16	19q13.2	Cytoplasm	other	RPL35	9q33.3	Cytoplasm	other
	RPL36	19p13.3	Cytoplasm	other	RPL23	17q12	Cytoplasm	other	RPS19	19q13.2	Cytoplasm	other	RPL37	5p13.1	Cytoplasm	other
	RPL37	5p13.1	Cytoplasm	other	RPL24	3q12.3	Cytoplasm	other	RPS21	20q13.33	Cytoplasm	other	RPL38	17q25.1	Cytoplasm	other
	RPL38	17q25.1	Cytoplasm	other	RPL26	17p13.1	Cytoplasm	other	RPS27	1q21.3	Cytoplasm	other	RPL39	Xq24	Cytoplasm	other
	RPL13A	19q13.33	Cytoplasm	other	RPL27	17q21.31	Cytoplasm	other	RPS29	14q21.3	Cytoplasm	other	RPL41		Cytoplasm	other
	RPL18A	19p13.11	Cytoplasm	other	RPL29	3p21.2	Cytoplasm	other	RPS15A	16p12.3	Cytoplasm	other	RPL13A	19q13.33	Cytoplasm	other
	RPL23A	17q11.2	Cytoplasm	other	RPL30	8q22.2	Cytoplasm	other					RPL23A	17q11.2	Cytoplasm	other
	RPL35A	3q29	Cytoplasm	other	RPL31	2q11.2	Cytoplasm	other					RPL35A	3q29	Cytoplasm	other
	RPL37A	2q35	Cytoplasm	other	RPL34	4q25	Cytoplasm	other					RPL37A	2q35	Cytoplasm	other
	RPLP0	12q24.23	Cytoplasm	other	RPL35		Cytoplasm	other					RPL7A		Cytoplasm	other
	RPLP1	15q23	Cytoplasm	other	RPL36	19p13.3	Cytoplasm	other					RPLP0	12q24.23	Cytoplasm	other
	RPS2	17q11.2	Cytoplasm	other	RPL37	5p13.1	Cytoplasm	other					RPS6	9p22.1	Cytoplasm	other
	RPS3	17q11.2	Cytoplasm	enzyme	RPL38	17q25.1	Cytoplasm	other					RPS8	1p34.1	Cytoplasm	other
	RPS5	19q13.43	Cytoplasm	other	RPL10A		Nucleus	other					RPS10	6p21.31	Cytoplasm	other
	RPS6	9p22.1	Cytoplasm	other	RPL13A	19q13.33	Cytoplasm	other					RPS11	19q13.33	Cytoplasm	other
	RPS7	2p25.3	Cytoplasm	other	RPL18A	19p13.11	Cytoplasm	other					RPS12	6q23.2	Cytoplasm	other
	RPS8	1p34.1	Cytoplasm	other	RPL23A	17q11.2	Cytoplasm	other					RPS13	11p15.1	Cytoplasm	other
	RPS9	19q13.42	Cytoplasm	translation regulator	RPL35A	3q29	Cytoplasm	other					RPS14	5q33.1	Cytoplasm	translation regulator
	RPS10	6p21.31	Cytoplasm	other	RPL37A	2q35	Cytoplasm	other					RPS17	15q25.2	Cytoplasm	other
	RPS11	19q13.33	Cytoplasm	other	RPLP0	12q24.23	Cytoplasm	other					RPS18	6p21.32	Cytoplasm	other
	RPS12	6q23.2	Cytoplasm	other	RPLP1	15q23	Cytoplasm	other					RPS21	20q13.33	Cytoplasm	other
	RPS14	5q33.1	Cytoplasm	translation regulator	RPS2	17q11.2	Cytoplasm	other					RPS24	10q22.3	Cytoplasm	other
	RPS15	19p13.3	Cytoplasm	other	RPS5	19q13.43	Cytoplasm	other					RPS25	11q23.3	Cytoplasm	other
	RPS16	19q13.2	Cytoplasm	other	RPS6	9p22.1	Cytoplasm	other					RPS27	1q21.3	Cytoplasm	other
	RPS17	15q25.2	Cytoplasm	other	RPS7	2p25.3	Cytoplasm	other					RPS29	14q21.3	Cytoplasm	other
	RPS19	19q13.2	Cytoplasm	other	RPS8	1p34.1	Cytoplasm	other					RPS15A	16p12.3	Cytoplasm	other
	RPS21	20q13.33	Cytoplasm	other	RPS9	19q13.42	Cytoplasm	translation regulator					RPS3A		Nucleus	other
	RPS28	19p13.2	Cytoplasm	other	RPS10	6p21.31	Cytoplasm	other
	RPS29	14q21.3	Cytoplasm	other	RPS11	19q13.33	Cytoplasm	other
	RPS15A	16p12.3	Cytoplasm	other	RPS12	6q23.2	Cytoplasm	other
	RPSA	3p22.1	Cytoplasm	translation regulator	RPS13	11p15.1	Cytoplasm	other
					RPS14	5q33.1	Cytoplasm	translation regulator
					RPS15		Cytoplasm	other
					RPS16	19q13.2	Cytoplasm	other
					RPS17	15q25.2	Cytoplasm	other
					RPS18	6p21.32	Cytoplasm	other
					RPS19	19q13.2	Cytoplasm	other
					RPS20		Cytoplasm	other
					RPS21	20q13.33	Cytoplasm	other
					RPS24	10q22.3	Cytoplasm	other
					RPS27	1q21.3	Cytoplasm	other
					RPS29	14q21.3	Cytoplasm	other
					RPS15A	16p12.3	Cytoplasm	other
					RPS27A		Cytoplasm	other
					RPS4X		Cytoplasm	other
					RPSA	3p22.1	Cytoplasm	translation regulator
p70S6K	EIF4A2	3q27.3	Cytoplasm	translation regulator	EIF1		Cytoplasm	translation regulator	EIF4A2	3q27.3	Cytoplasm	translation regulator	RPS6	9p22.1	Cytoplasm	other
	RPS2	17q11.2	Cytoplasm	other	EIF4A1		Cytoplasm	translation regulator	ITGA3		Plasma Membrane	other	RPS8	1p34.1	Cytoplasm	other
	RPS3	17q11.2	Cytoplasm	enzyme	EIF4A2	3q27.3	Cytoplasm	translation regulator	ITGA5		Plasma Membrane	transmembrane receptor	RPS10	6p21.31	Cytoplasm	other
	RPS5	19q13.43	Cytoplasm	other	FAU		Cytoplasm	other	RPS6	9p22.1	Cytoplasm	other	RPS11	19q13.33	Cytoplasm	other
	RPS6	9p22.1	Cytoplasm	other	RPS2	17q11.2	Cytoplasm	other	RPS10	6p21.31	Cytoplasm	other	RPS12	6q23.2	Cytoplasm	other
	RPS7	2p25.3	Cytoplasm	other	RPS5	19q13.43	Cytoplasm	other	RPS14	5q33.1	Cytoplasm	translation regulator	RPS13	11p15.1	Cytoplasm	other
	RPS8	1p34.1	Cytoplasm	other	RPS6	9p22.1	Cytoplasm	other	RPS16	19q13.2	Cytoplasm	other	RPS14	5q33.1	Cytoplasm	translation regulator
	RPS9	19q13.42	Cytoplasm	translation regulator	RPS7	2p25.3	Cytoplasm	other	RPS19	19q13.2	Cytoplasm	other	RPS17	15q25.2	Cytoplasm	other
	RPS10	6p21.31	Cytoplasm	other	RPS8	1p34.1	Cytoplasm	other	RPS21	20q13.33	Cytoplasm	other	RPS18	6p21.32	Cytoplasm	other
	RPS11	19q13.33	Cytoplasm	other	RPS9	19q13.42	Cytoplasm	translation regulator	RPS27	1q21.3	Cytoplasm	other	RPS21	20q13.33	Cytoplasm	other
	RPS12	6q23.2	Cytoplasm	other	RPS10	6p21.31	Cytoplasm	other	RPS29	14q21.3	Cytoplasm	other	RPS24	10q22.3	Cytoplasm	other
	RPS14	5q33.1	Cytoplasm	translation regulator	RPS11	19q13.33	Cytoplasm	other	RPS15A	16p12.3	Cytoplasm	other	RPS25	11q23.3	Cytoplasm	other
	RPS15	19p13.3	Cytoplasm	other	RPS12	6q23.2	Cytoplasm	other					RPS27	1q21.3	Cytoplasm	other
	RPS16	19q13.2	Cytoplasm	other	RPS13	11p15.1	Cytoplasm	other					RPS29	14q21.3	Cytoplasm	other
	RPS17	15q25.2	Cytoplasm	other	RPS14	5q33.1	Cytoplasm	translation regulator					RPS15A	16p12.3	Cytoplasm	other
	RPS19	19q13.2	Cytoplasm	other	RPS15	19p13.3	Cytoplasm	other					RPS3A		Nucleus	other
	RPS21	20q13.33	Cytoplasm	other	RPS16	19q13.2	Cytoplasm	other
	RPS28	19p13.2	Cytoplasm	other	RPS17	15q25.2	Cytoplasm	other
	RPS29	14q21.3	Cytoplasm	other	RPS18	6p21.32	Cytoplasm	other
	RPS15A	16p12.3	Cytoplasm	other	RPS19	19q13.2	Cytoplasm	other
	RPSA	3p22.1	Cytoplasm	translation regulator	RPS20		Cytoplasm	other
					RPS21	20q13.33	Cytoplasm	other
					RPS24	10q22.3	Cytoplasm	other
					RPS27	1q21.3	Cytoplasm	other
					RPS29	14q21.3	Cytoplasm	other
					RPS15A	16p12.3	Cytoplasm	other
					RPS27A		Cytoplasm	other
					RPS4X		Cytoplasm	other
					RPSA	3p22.1	Cytoplasm	translation regulator
mTOR	EIF4A2	3q27.3	Cytoplasm	translation regulator	EIF4A1		Cytoplasm	translation regulator	N.D				EIF4B		Cytoplasm	translation regulator
	RPS2	17q11.2	Cytoplasm	other	EIF4A2	3q27.3	Cytoplasm	translation regulator					RPS6	9p22.1	Cytoplasm	other
	RPS3	17q11.2	Cytoplasm	enzyme	FAU		Cytoplasm	other					RPS8	1p34.1	Cytoplasm	other
	RPS5	19q13.43	Cytoplasm	other	HMOX1		Cytoplasm	enzyme					RPS10	6p21.31	Cytoplasm	other
	RPS6	9p22.1	Cytoplasm	other	RHOB		Cytoplasm	enzyme					RPS11	19q13.33	Cytoplasm	other
	RPS7	2p25.3	Cytoplasm	other	RPS2	17q11.2	Cytoplasm	other					RPS12	6q23.2	Cytoplasm	other
	RPS8	1p34.1	Cytoplasm	other	RPS5	19q13.43	Cytoplasm	other					RPS13	11p15.1	Cytoplasm	other
	RPS9	19q13.42	Cytoplasm	translation regulator	RPS6	9p22.1	Cytoplasm	other					RPS14	5q33.1	Cytoplasm	translation regulator
	RPS10	6p21.31	Cytoplasm	other	RPS7	2p25.3	Cytoplasm	other					RPS17	15q25.2	Cytoplasm	other
	RPS11	19q13.33	Cytoplasm	other	RPS8	1p34.1	Cytoplasm	other					RPS18	6p21.32	Cytoplasm	other
	RPS12	6q23.2	Cytoplasm	other	RPS9	19q13.42	Cytoplasm	translation regulator					RPS21	20q13.33	Cytoplasm	other
	RPS14	5q33.1	Cytoplasm	translation regulator	RPS10	6p21.31	Cytoplasm	other					RPS24	10q22.3	Cytoplasm	other
	RPS15	19p13.3	Cytoplasm	other	RPS11	19q13.33	Cytoplasm	other					RPS25	11q23.3	Cytoplasm	other
	RPS16	19q13.2	Cytoplasm	other	RPS12	6q23.2	Cytoplasm	other					RPS27	1q21.3	Cytoplasm	other
	RPS17	15q25.2	Cytoplasm	other	RPS13	11p15.1	Cytoplasm	other					RPS29	14q21.3	Cytoplasm	other
	RPS19	19q13.2	Cytoplasm	other	RPS14	5q33.1	Cytoplasm	translation regulator					RPS15A	16p12.3	Cytoplasm	other
	RPS21	20q13.33	Cytoplasm	other	RPS15	19p13.3	Cytoplasm	other					RPS3A		Nucleus	other
	RPS28	19p13.2	Cytoplasm	other	RPS16	19q13.2	Cytoplasm	other
	RPS29	14q21.3	Cytoplasm	other	RPS17	15q25.2	Cytoplasm	other
	RPS15A	16p12.3	Cytoplasm	other	RPS18	6p21.32	Cytoplasm	other
	RPSA	3p22.1	Cytoplasm	translation regulator	RPS19	19q13.2	Cytoplasm	other
					RPS20		Cytoplasm	other
					RPS21	20q13.33	Cytoplasm	other
					RPS24	10q22.3	Cytoplasm	other
					RPS27		Cytoplasm	other
					RPS29	14q21.3	Cytoplasm	other
					RPS15A	16p12.3	Cytoplasm	other
					RPS27A		Cytoplasm	other
					RPS4X		Cytoplasm	other
					RPSA	3p22.1	Cytoplasm	translation regulator
