# Supplementary material for: The Link of mRNA and rRNA Transcription by PUF60/FIR through TFIIH/P62 as a Novel Therapeutic Target for Cancer
Source: Int J Mol Sci. 2023 Dec 11;24(24):17341. doi: 10.3390/ijms242417341 (PMC10743661; doi:10.3390/ijms242417341)
Supplement: Supplementary file 1 [file ijms-24-17341-s001.zip › Kitamura K et al Table S4.xls]

## Sheet: FIR&FIRΔex2 hit_IUPAC
	Table S4. Structures of small molecular weight chemicals that were interacted with His-FIR or His-FIRDexon2 screened by NPDepo
No	Name	IUPAC name	RepositID	Structure	His-FIR binding	His-FIRΔexon2 binding
A01	1H-Fluorene-1,9-dicarboxylic acid, 2,3,4,4a,9,9a-hexahydro-1,4a-dimethyl-, (1R,4aR,9S,9aS)-	1,4a-Dimethyl-2,3,4,4a,9,9a-hexahydro-1H-fluorene-1,9-dicarboxylic acid	50000148			strong
A02	NPD2685	1-(1,4-Dimethyl-1H-pyrazol-3-yl)-2-(4-methoxy-6-methyl-5,6,7,8-tetrahydro-[1,3]dioxolo[4,5-g]iso quinolin-5-yl)-ethanone	50005130		moderate
A03	Enalapril maleate(EPM)	1-[2-(1-Ethoxycarbonyl-3-phenyl-propylamino)-propionyl]-pyrrolidine-2-carboxylic acid (compound with but-2-enedioic acid)	60000025			strong
A04	Hl040-1	tert-Butyl-{1-(4-methoxy-benzyloxymethyl)-4-[2-methoxy-6-(4-methoxy-benzyloxymethyl)-5-methyl-tetr ahydro-pyran-2-yl]-2-methyl-butoxy}-diphenyl-silane	50005817		strong
A05	MF172-2952	5-Butyl-5-[2-(tert-butyl-diphenyl-silanyloxy)-1-triethylsilanyloxy-ethyl]-dihydro-furan-2-one	50005902		strong	strong
A06	A611-2-50l	(5S,6S,8aS)-6-hydroxy-5,8a-dimethyl-3,5,6,7,8,8a-hexahydro-2H-spiro[naphthalene-1,2'-[1,3]dioxolane]-5-carboxamide	50006375			moderate
A07	NPD6074	6-iodo-4-methylspiro[3,4-dihydro-1H-quinolin-1-ium-2,1'-cyclohexane]	10004214		moderate
A08	NPD6090	3-(2,2-Dimethyl-tetrahydro-pyran-4-yl)-3-[2-(17-hydroxy-10,13-dimethyl-1,2,6,7,8,9,10,11,12,13,14,15,16,17-tetradecahydro-cyclopenta[a]phenanthren-3-ylideneaminooxy)-acetylamino]-propionic acid	10004230		strong
A09	NPD6757	2-({4-[(2-tert-Butoxycarbonylamino-4-methyl-pentanoylamino)-methyl]-cyclohexanecarbonyl}-amino)-4-methylsulfanyl-butyric acid	10004897		weak
A10	NPD7543	6-{2-[3-(2-Methoxy-phenoxy)-2-methyl-4-oxo-4H-chromen-7-yloxy]-acetylamino}-hexanoic acid	10005683		strong
A11	NPD5606	[2-(2-Benzyloxycarbonylamino-acetylamino)-acetylamino]-acetic acid	10003746		strong
A12	NPD9410	3,7-Bis-furan-2-ylmethylene-bicyclo[3.3.1]nonane-2,6-dione	10007550		weak
