# Supplementary material for: The Link of mRNA and rRNA Transcription by PUF60/FIR through TFIIH/P62 as a Novel Therapeutic Target for Cancer
Source: Int J Mol Sci. 2023 Dec 11;24(24):17341. doi: 10.3390/ijms242417341 (PMC10743661; doi:10.3390/ijms242417341)
Supplement: Supplementary file 1 [file ijms-24-17341-s001.zip › Kitamura K et al Table S5.xlsx]

## Sheet: Table 1
Table S5. Pathologic variants of FIR/PUF60 in human hereditary disease reported in the literature.
No.	FIR/PUF60 variants	Amino-acid change	variant type	Reference lists
1	8q24.3	NA	Deletion	Dauber A, Golzio C, Guenot C, Jodelka FM, Kibaek M, Kjaergaard S, et al. SCRIB and PUF60 are primary drivers of the multisystemic phenotypes of the 8q24.3 copy-number variant. Am J Hum Genet. 2018;93:798-811. DOI:10.1016/j.ajhg.2013.09.010
2	c.24+1G>C	NA	Splice site	Chehadeh SE, Kerstjens-Frederikse WS, Thevenon J, Kuentz P, Bruel A, Thauvin-Robinet C, et al. Dominant variants in the splicing factor PUF60 cause a recognizable syndrome with intellectual disability, heart defects and short stature. Eur J Hum Genet. 2016;25:43-51. DOI: 10.1038/ejhg.2016.133
3	c.1342C>T	p.Arg448*	Nonsense
4	c.1448T>C	p.Val483Ala	Missense
5	c.407_410delTCTA	p.Ile136Thrfs*31	Frameshift
6	c.901A>T	p.Lys301*	Nonsense
7	c.505C>T	p.His169Tyr	Missense
8	c.541G>A	p.Glu181Lys	Missense	Santos-Simarro F, Vallespin E, Pozo AD, Ibañez K, Silla JC, Fernandez L, et al. Eye coloboma and complex cardiac malformations belong to the clinical spectrum of PUF60 variants. Clin Genet. 2017;92:350-1.DOI: 10.1111/cge.12965
9	c.439C>T	p.Gln147*	Nonsense
10	c.931_932insAAAA	p.Thr311Lysfs*137	Frameshift	Low KJ, Ansari M, Jamra RA, Clarke A, Chehadeh SE, FitzPatrick DR,et al. PUF60 variants cause a syndrome of ID, short stature, microcephaly, coloboma, craniofacial, cardiac, renal and spinal features. Eur J Hum Genet. 2017;25:552-9. DOI: 10.1038/ejhg.2017.27
11	c.1472G>A	p.Gly491Glu	Missense
12	c.1577_1587del	p.His526Profs*16	Frameshift
13	c.475G>A	p.Asp159Asn	Missense
14	c.1094dupG	p.Thr366Hisfs*81	Frameshift
15	c.619_637del	p.Asn207Profs*3	Frameshift
16	c.604-2A>G	NA	Splice site
17	c.604-2A>C	NA	Splice site
18	c.1008+1G>A	NA	Splice site
19	c.1381-2A>G	NA	Splice site
20	c.24+1G>A	NA	Splice site
21	c.698_699del	p.Val233Alafs*8	Frameshift	Zhao JJ, Halvardson J, Zander CS, Zaghlool A, Georgii-Hemming P, Månsson E, et al. Exome sequencing reveals NAA15 and PUF60 as candidate genes associated with intellectual disability. Am J Med Genet B Neuropsychiatr Genet. 2018;177:10-20. DOI: 10.1002/ajmg.b.32574
22	c.389G>A	p.Arg130His	Missense	Moccia A, Srivastava A, Skidmore JM, Bernat JA, Wheeler M, Chong JX, et al. Genetic analysis of CHARGE syndrome identifies overlapping molecular biology. Genet Med. 2018;20:1022-9. DOI: 10.1038/gim.2017.233
23	c.1357C > T	p.Gln453*	Nonsense	Xu Q, Li C, Wang Y, Li H, Wu B, Jiang Y, et al. Role of PUF60 gene in Verheij syndrome: a case report of the first Chinese Han patient with a de novo pathogenic variant and review of the literature. BMC Med Genomics. 2018;11;92. DOI: 10.1186/s12920-018-0421-3
24	c.602A>C	p.Lys201Thr	Missense	Alkhunaizi E, Braverman N. Clinical characterization of a PUF60 variant in a patient with Dubowitz-like syndrome. Am J Med Genet A. 2019;179:130-3. DOI: 10.1002/ajmg.a.60691
25	c.449_457delCAAAGGGGG	p.Ala150_Phe152del	Deletion	Kocaaga A, Yimenicioglu S, Atikel YO, Yavuz OO. First report of tethered cord syndrome in a patient with Verheij syndrome. Ophthalmic Genet. 2022;22:1-5. DOI: 10.1080/13816810.2022.2121968
